# Supplementary material for: Adsorption of Cationic Peptides to Solid Surfaces of Glass and Plastic
Source: PLoS One. 2015 May 1;10(5):e0122419. doi: 10.1371/journal.pone.0122419 (PMC4416745; doi:10.1371/journal.pone.0122419)
Supplement: S1 Dataset — The dataset contains the peptide peak areas used to prepare Figs 2–7 and the figure in S1 Results. (XLSX) [file pone.0122419.s002.xlsx]

## Sheet: Figure 2
Mastoparan X	Peak areas (a.u.)
C (µM)	Dataset 1	Dataset 2	Dataset 3
0.1	18620	45538	8181
0.2	28878	65787	16207
0.5	97560	118023	56660
1	168578	244117	112694
2	340699	347701	258537
5	771920	788382	607617
10	1557049	1548380	1408339
20	3107645	3095727	2963245
50	7588204	7622714	6342780
Melittin	Peak areas (a.u.)
C (µM)	Dataset 1	Dataset 2	Dataset 3
0.1	12275	15956	18951
0.2	24102	23115	16139
0.5	53698	43375	61975
1	102585	106334	117477
2	200819	208960	194160
5	545612	523141	531021
10	1093201	1130666	1094534
20	2190545	2220999	2225289
50	5395127	5323731	5526721
Magainin 2	Peak areas (a.u.)
C (µM)	Dataset 1	Dataset 2	Dataset 3
0.1	1003	16554	6500
0.2	1528	21658	9795
0.5	33306	31765	34251
1	66022	48960	57521
2	93667	99737	101976
5	238357	236967	251039
10	508773	542396	560828
20	1009244	1075707	1080903
50	2592577	2701771	2778346

## Sheet: Figure 3
Mastoparan X
Borosilicate	Peak areas (a.u.)
C (µM)	Dataset 1	Dataset 2
1	21466	25393
2	122879	105759
5	476453	436656
10	1075412	1060389
20	2478377	2078080
Mastoparan X
Polypropylene	Peak areas (a.u.)
C (µM)	Dataset 1	Dataset 2
1	34173	16510
2	172700	142342
5	596335	577766
10	1309592	1304471
20	2802621	2743899
Mastoparan X
LoBind	Peak areas (a.u.)
C (µM)	Dataset 1	Dataset 2
1	126396	136122
2	249646	254628
5	702714	695919
10	1366716	1379777
20	2910578	2860441
Melittin
Borosilicate	Peak areas (a.u.)
C (µM)	Dataset 1	Dataset 2
1	3953	2808
2	43390	25290
5	294478	290185
10	811440	775108
20	1774444	1840297
Melittin
Polypropylene	Peak areas (a.u.)
C (µM)	Dataset 1	Dataset 2
1	12345	6213
2	134453	92890
5	450805	352191
10	973583	898528
20	1968013	1767807
Melittin
LoBind	Peak areas (a.u.)
C (µM)	Dataset 1	Dataset 2
1	74102	60895
2	171072	153342
5	487544	485825
10	1033605	895557
20	2124190	1980736
Magainin 2
Borosilicate	Peak areas (a.u.)
C (µM)	Dataset 1	Dataset 2
1	7285	16943
2	24954	33850
5	122949	149273
10	320019	361946
20	759934	818547
Magainin 2
Polypropylene	Peak areas (a.u.)
C (µM)	Dataset 1	Dataset 2
1	5656	4270
2	24849	13961
5	139955	115567
10	328024	341960
20	754357	807963
Magainin 2
LoBind	Peak areas (a.u.)
C (µM)	Dataset 1	Dataset 2
1	41629	39189
2	88577	86160
5	226079	212039
10	455764	445852
20	940864	919712

## Sheet: Figure 4
Mastoparan X	Peak areas (a.u.)
Container	Dataset 1	Dataset 2
Borosilicate	264541	243411
Polypropylene	216865	230073
LoBind	251466	277890
Quartz	144714	163320
Melittin	Peak areas (a.u.)
Container	Dataset 1	Dataset 2
Borosilicate	165956	141840
Polypropylene	147179	143448
LoBind	186738	145936
Quartz	70216	80892
Magainin 2	Peak areas (a.u.)
Container	Dataset 1	Dataset 2
Borosilicate	56678	63767
Polypropylene	56266	60229
LoBind	63385	59947
Quartz	42945	52086

## Sheet: Figure 5
Mastoparan X
Borosilicate	Peak areas (a.u.)
Containers (#)	Dataset 1	Dataset 2
1	404081	506110
2	224534	279010
3	102844	99503
4	13064	16814
Mastoparan X
Polypropylene	Peak areas (a.u.)
Containers (#)	Dataset 1	Dataset 2
1	621237	577763
2	302182	237111
3	8169	4791
4	675	421
Mastoparan X
LoBind	Peak areas (a.u.)
Containers (#)	Dataset 1	Dataset 2
1	659822	690495
2	614340	635289
3	527749	571936
4	473142	532134
Melittin
Borosilicate	Peak areas (a.u.)
Containers (#)	Dataset 1	Dataset 2
1	326423	349487
2	131134	167232
3	23232	25014
4	2217	4419
Melittin
Polypropylene	Peak areas (a.u.)
Containers (#)	Dataset 1	Dataset 2
1	406805	485452
2	217072	252802
3	70940	85488
4	4514	4089
Melittin
LoBind	Peak areas (a.u.)
Containers (#)	Dataset 1	Dataset 2
1	500185	525976
2	473043	486093
3	426267	448273
4	386291	419499
Magainin 2
Borosilicate	Peak areas (a.u.)
Containers (#)	Dataset 1	Dataset 2
1	173431	147701
2	62110	90835
3	23027	22810
4	22017	6335
Magainin 2
Polypropylene	Peak areas (a.u.)
Containers (#)	Dataset 1	Dataset 2
1	137693	116691
2	55828	40170
3	6385	5679
4	4704	4808
Magainin 2
LoBind	Peak areas (a.u.)
Containers (#)	Dataset 1	Dataset 2
1	286007	211783
2	239519	205252
3	266664	191042
4	168756	174124

## Sheet: Figure 6
Standard solutions
Mastoparan X	Peak areas (a.u.)
NaCl (mM)	Dataset 1	Dataset 2	Dataset 3
2	298937	342804	294664
100	340699	347701	258537
149	297419	372358	250075
Standard solutions
Melittin	Peak areas (a.u.)
NaCl (mM)	Dataset 1	Dataset 2	Dataset 3
2	207148	203114	214462
100	200819	208960	194160
149	202449	226082	223159
Standard solutions
Magainin 2	Peak areas (a.u.)
NaCl (mM)	Dataset 1	Dataset 2	Dataset 3
2	106913	96427	108043
100	93667	99737	101976
149	90029	88435	92003
Mastoparan X
Borosilicate	Peak areas (a.u.)
NaCl (mM)	Dataset 1	Dataset 2
2	54026	73804
100	109914	135731
149	120009	135353
Mastoparan X
Polypropylene	Peak areas (a.u.)
NaCl (mM)	Dataset 1	Dataset 2
2	147297	189583
100	150049	198669
149	96282	184470
Mastoparan X
LoBind	Peak areas (a.u.)
NaCl (mM)	Dataset 1	Dataset 2
2	247556	326016
100	255751	300091
149	225667	271686
Melittin
Borosilicate	Peak areas (a.u.)
NaCl (mM)	Dataset 1	Dataset 2
2	31679	30817
100	44120	47173
149	47472	60917
Melittin
Polypropylene	Peak areas (a.u.)
NaCl (mM)	Dataset 1	Dataset 2
2	91902	91875
100	79771	106641
149	116757	108930
Melittin
LoBind	Peak areas (a.u.)
NaCl (mM)	Dataset 1	Dataset 2
2	149872	185558
100	173613	194737
149	169234	193398
Magainin 2
Borosilicate	Peak areas (a.u.)
NaCl (mM)	Dataset 1	Dataset 2
2	10564	10947
100	33316	35073
149	35868	38082
Magainin 2
Polypropylene	Peak areas (a.u.)
NaCl (mM)	Dataset 1	Dataset 2
2	18004	28372
100	21864	26717
149	15211	23489
Magainin 2
LoBind	Peak areas (a.u.)
NaCl (mM)	Dataset 1	Dataset 2
2	86388	103685
100	92891	85441
149	74492	85993

## Sheet: Figure 7
Adsorption (0 mM LUV)
Borosilicate	Peak areas (a.u.)
Time	Dataset 1	Dataset 2
10 s	132812	137822
1 h	96554	125447
24 h	52383	109006
Adsorption (0 mM LUV)
Polypropylene	Peak areas (a.u.)
Time	Dataset 1	Dataset 2
10 s	59956	62604
1 h	81956	137202
24 h	104428	175527
Adsorption (1 mM LUV)
Borosilicate	Peak areas (a.u.)
Time	Dataset 1	Dataset 2
10 s	280812	306809
1 h	275520	332331
24 h	284383	303443
Adsorption (1 mM LUV)
Polypropylene	Peak areas (a.u.)
Time	Dataset 1	Dataset 2
10 s	278453	321830
1 h	267382	312899
24 h	284402	298353
Desorption (1 mM LUV)
Borosilicate	Peak areas (a.u.)
Time	Dataset 1	Dataset 2
10 s	190690	211970
1 h	191278	238845
24 h	204480	212308
Desorption (1 mM LUV)
Polypropylene	Peak areas (a.u.)
Time	Dataset 1	Dataset 2
10 s	230247	277674
1 h	262904	296590
24 h	263927	280073

## Sheet: Figure in S1 Results
Mastoparan X	Peak areas (a.u.)
Pipettings (#)	Dataset 1	Dataset 2
1	132549	137099
2	139947	137005
3	118549	118840
4	103390	94644
Melittin	Peak areas (a.u.)
Pipettings (#)	Dataset 1	Dataset 2
1	70443	101393
2	68295	65432
3	61164	59617
4	56634	56279
Magainin 2	Peak areas (a.u.)
Pipettings (#)	Dataset 1	Dataset 2
1	30500	44536
2	21473	51420
3	20657	43806
4	20636	48574
